# Supplementary material for: Lysines K117 and K147 play conserved roles in Ras activation from Drosophila to mammals
Source: G3 (Bethesda). 2023 Sep 4;13(11):jkad201. doi: 10.1093/g3journal/jkad201 (PMC10627255; doi:10.1093/g3journal/jkad201)
Supplement: jkad201_Supplementary_Data [file jkad201_supplementary_data.zip]

Archive with 3 entries (3 files):
- Supplemental_File_S1_G3-2023-404401.xlsx
- Supplemental_Table_S1_G3-2023-404401.docx
- Supplemental_Table_S2_G3-2023-404401.docx
