# Supplementary material for: Lysines K117 and K147 play conserved roles in Ras activation from Drosophila to mammals
Source: G3 (Bethesda). 2023 Sep 4;13(11):jkad201. doi: 10.1093/g3journal/jkad201 (PMC10627255; doi:10.1093/g3journal/jkad201)
Supplement: jkad201_Supplementary_Data [file jkad201_supplementary_data.zip › Supplemental_File_S1_G3-2023-404401.xlsx]

## Sheet: Figure 1
Consolidated data for Singh et al.
Data from Figure 1F									Raw Data (pixels counted) from Figure 1F							Data from Figure 1G
Males	21 C	c765-gal4/+	c765>Ras G12V	c765>Ras G12V K117R	c765>Ras G12V K147R	c765>Ras G12V K117R K147R			c765-gal4/+	c765>Ras G12V	c765>Ras G12V K117R	c765>Ras G12V K147R	c765>Ras G12V K117R K147R			Males
		1.01714	0.90937	1.036	1.12202	1.16522			266819	238549	271766	294333	305664			21 C	c765-gal4/+	c765>Ras G12V	c765>Ras G12V,K117R,K147R
		1.03067	1.0033	1.13273	1.16894	1.13658			270370	263190	297142	306639	298151			crumpled/blistered	0	19	0
		1.00181	0.76111	1.20273	0.746971	1.20488			262798	199657	315504	195948	316067			Severe	0	44	0
		1.00955	0.939436	1.16201	0.664859	1.16759			264829	246436	304821	174408	306286			Moderate	0	5	0
		1.00629	0.800047	1.15593	0.567536	1.21728			263973	209871	303228	148878	319322			Mild	0	0	93
		0.996983	1.01476	1.03792	0.931877	1.24438			261532	266194	272270	244453	326431			Normal	88	0	22
		0.954688	1.02783	1.09139	0.785992	1.22785			250437	269624	286297	206184	322094
		1.00677	0.956225	1.16032	0.782592	1.20816			264099	250840	304380	205292	316928
		0.993492	0.959476	1.16704	1.02161	1.27492			260616	251693	306143	267992	334442
		0.982604	0.802041	1.15196	1.08463	1.30339			257760	210394	302187	284524	341910
			0.624169		1.0487					163734		275098
			0.933135		1.03579					244783		271711
			0.894617		1.03319					234679		271031
			0.962526		0.862905					252493		226360
			0.927794		0.995562					243382		261159
			0.73332		1.0162					192367		266574
			0.797581		1.0298					209224		270140
			0.706605		0.504023					185359		132217
			0.804267		0.966353					210978		253497
			0.859828		0.982292					225553		257678
			0.910297		0.971298					238792		254794
			1.01894		0.754272					267293		197863
			0.647929		0.785622					169967		206087
			0.513843		0.861902					134793		226097
			0.782954		1.18637					205387		311213
			0.737209		1.02625					193387		269208
			0.784585		1.21353					205815		318338
			0.905478		1.08972					237528		285859
			0.843009		0.973756					221141		255439
			0.51026		0.910541					133853		238856
			0.913041		0.936192					239512		245585
			0.958752		0.472402					251503		123922
			1.01612		0.713654					266551		187208
			1.0395		0.55883					272685		146594
					0.950125							249240
					0.852578							223651
					0.7989							209570
					0.711004							186513
					0.496757							130311
					0.896024							235048
					0.927653							243345
Data from Figure 1L									Raw Data (pixels counted) from Figure 1F			c765>Ras G12V K147R				Data From Figure 1N
Females	21 C	c765-gal4/+	c765>Ras G12V	c765>Ras G12V K117R	c765>Ras G12V K147R	c765>Ras G12V K117R K147R			c765-gal4/+	c765>Ras G12V	c765>Ras G12V K117R	323504	c765>Ras G12V K117R K147R			Females
		1.01852	1.01321	1.06458	0.939932	1.14021			350551	348724	366405	340508	392435			21 C	c765-gal4/+	c765>Ras G12V	c765>Ras G12V,K117R,K147R
		0.987209	0.644663	1.11575	0.989336	1.15951			339776	221879	384018	365851	399078			crumpled/blistered	0	13	0
		0.965122	1.01122	1.11891	1.06297	1.15912			332174	348041	385103	361150	398945			Severe	0	75	0
		0.974175	0.950961	1.15734	1.04931	1.11193			335290	327300	398332	339610	382701			Moderate	0	84	0
		0.974286	1.01936	1.17774	0.986727	1.1802			335328	350840	405351	277226	406200			Mild	0	0	95
		0.999575	0.97661	1.10729	0.805472	1.20053			344032	336128	381104	314820	413197			Normal	118	0	23
		0.963597	0.439743	1.1004	0.9147	1.13196			331649	151350	378735	165563	389597
		1.01047	0.943523	1.10263	0.481039	1.17885			347782	324740	379500	357445	405734
		1.00623	0.702526	1.07328	1.03855	1.19877			346323	241794	369400	344508	412589
		1.0029	0.943436	1.16654	1.00096	1.19888			345177	324710	401496	359172	412630
		1.05661	0.789472		1.04356				363661	271719		335469
		1.04131	1.01146		0.974696				358396	348123		301364
			0.949412		0.875604					326767		304237
			0.56442		0.883952					194261		365617
			1.0453		1.06229					359768		367844
			1.01486		1.06876					349293		207240
			0.97109		0.60213					334228		250923
			0.93372		0.72905					321366		296969
			0.77663		0.862835					267299		332944
			0.951885		0.967359					327618		145149
			1.00704		0.421726					346602		291138
			1.08218		0.845893					372463		342512
			0.908236		0.995159					312595		307855
			0.99818		0.894464					343552		259004
			0.972479		0.752529					334706		335508
			0.966165		0.974809					332533		337610
			0.763174		0.980916					262668		307010
			0.909078		0.892009					312885		314317
			0.407147		0.913239					140131		339972
			0.921194		0.987779					317055		342244
			0.881096		0.99438					303254		321602
			0.879846		0.934405					302824		334448
			0.764322		0.971729					263063		273170
			0.857079		0.793688					294988		362677
			0.525033		1.05375					180705		337000
			0.326528		0.979144					112384		141964
					0.412472							171273
					0.497629							283151
					0.822687							284451
					0.826464							368223
					1.06986							318319
					0.924867

## Sheet: Figure 1 P values
Figure 1 P values
	One way ANOVA with multiple comparisons:
P value ranges:						Fig. 1F	Fig. 1F	Fig. 1M	Fig. 1M
ns	P > 0.05		comparison			Significant?	P value	Significant?	P value
*	P ≤ 0.05
**	P ≤ 0.01		c765-gal4/+ vs c765>RasG12V			ns	p=0.0517	ns	p=0.0548
***	P ≤ 0.001		c765-gal4/+ vs c765>RasG12V,K117R			ns	p=0.2916	ns	p=0.4042
****	P ≤ 0.0001		c765-gal4/+ vs c765>RasG12V,K147R			ns	p=0.2143	ns	p=0.1950
			c765-gal4/+ vs c765>RasG12V,K117R,K147R			*	p=0.0133	ns	p=0.1073
			c765>RasG12V vs c765>RasG12V,K117			****	p<0.0001	****	p<0.0001
			c765>RasG12V vs c765>RasG12V,K147R			ns	p=0.8337	ns	p=0.9042
			c765>RasG12V vs c765>RasG12V,K117R,K147R			****	p<0.0001	****	p<0.0001
			c765>RasG12V,K117R vs c765>RasG12V,K147R			***	p=0.0001	***	p=0.0006
			c765>RasG12V,K117R vs c765>RasG12V,K117R,K147R			ns	p=0.6986	ns	p=0.9613
			c765>RasG12V,K147R vs c765>RasG12V,K117R,K147R			****	p<0.0001	****	p<0.0001
	Categorical analysis					Fig. 1G Chi		Fig. 1G Fisher		Fig. 1N Chi		Fig. 1N Fisher
	Chi square and Fisher exact tests					Significant?	P value	Significant?	P value	Significant?	P value	Significant?	P value
			c765-gal4/+ vs c765>RasG12V			****	p<0.0001	N/A		****	p<0.0001	N/A
			c765-gal4/+ vs c765>RasG12V,K117R,K147R			****	p<0.0001	N/A		****	p<0.0001	N/A
			c765>RasG12V vs c765>RasG12V,K117R,K147R			****	p<0.0001	****	p<0.0001	****	p<0.0001	****	p<0.0001

## Sheet: Figure 2
Consolidated data for Singh et al.
Data from Figure 2A					Raw Data from Figure 2A
	Percent Pupal Survival					eclosed	pupal lethal
c765/+	100				c765/+	101	0
c765>Ras G12V	0				c765>Ras G12V	0	186
c765>Ras G12V K117R	0				c765>Ras G12V K117R	0	174
c765>Ras G12V K147R	0				c765>Ras G12V K147R	0	145
c765>G12V K117R K147R	36.6412				c765>G12V K117R K147R	48	83
Data from Figure 2A'					Raw Data from Figure 2A'
	Percent Pupal Survival					eclosed	pupal lethal
c765/+	100				c765/+	83	0
c765>Ras G12V	0				c765>Ras G12V	0	134
c765>Ras G12V K117R	0				c765>Ras G12V K117R	0	102
c765>Ras G12V K147R	0				c765>Ras G12V K147R	0	115
c765>G12V K117R K147R	75				c765>G12V K117R K147R	72	24
Example of a trial with c765>Ras G12V K117R escapers					Example of a trial with c765>Ras G12V K117R escapers
	Percent Pupal survival					eclosed	pupal lethal
c765/+	100	G12V vs G12VK117R			c765/+	135	0
c765>Ras G12V	0	ns, p=0.2009 Fisher's exact test			c765>Ras G12V	0	104
c765>Ras G12V K117R	2.35941	ns, p=0.1158 Chi square			c765>Ras G12V K117R	2	83
Data from Figure 2F							Raw Data (pixels counted) from Figure 2F
Males	21 C	c765-gal4/+	c765>Ras G12V K117R K147R				Males	21 C	c765-gal4/+	c765>Ras G12V K117R K147R
		0.974183	0.321465						201658	66544
		0.955599	1.0284						197811	212881
		0.974294	1.02557						201681	212295
		0.98183	0.589052						203241	121935
		0.962671	0.572864						199275	118584
		0.963285	0.94385						199402	195379
		1.08634	0.909676						224874	188305
		1.05934	0.583902						219285	120869
		1.0273	1.17163						212654	242531
		0.999159	0.966951						206828	200161
		1.016	1.03736						210315	214736
			0.646549							133837
			0.934584							193461
			0.771702							159744
Data from Figure 2G							Raw Data (pixels counted) from Figure 2G
Females	21 C	c765-gal4/+	c765>Ras G12V K117R K147R				Females	21 C	c765-gal4/+	c765>Ras G12V K117R K147R
		0.986377	0.43864						271962	120941
		0.996504	0.780029						274754	215068
		1.02015	0.381948						281274	105310
		1.07409	0.313037						296146	86310
		1.05624	0.349865						291224	96464
		1.044	0.323309						287850	89142
		1.02096	1.0281						281498	283467
		0.942924	0.96285						259981	265475
		0.92361	0.354895						254656	97851
		0.96046	0.391248						264816	107874
		0.974681	0.702874						268737	193795
			1.02003							281240
			0.939028							258907
			0.9253							255122
			0.356524							98300
			0.827429							228137
			0.912552							251607

## Sheet: Figure 2 P values
Figure 2 P values
Chi square and Fisher exact tests					Fig. 2A Chi		Fig. 2A Fisher		Fig. 2A' Chi		Fig. 2A' Fisher				P value ranges:
					Significant?	P value	Significant?	P value	Significant?	P value	Significant?	P value			ns	P > 0.05
		c765-gal4/+ vs c765>RasG12V			****	p<0.0001	****	p<0.0001	****	p<0.0001	****	p<0.0001			*	P ≤ 0.05
		c765>RasG12V vs c765>RasG12V,K117R			N/A		ns	p>0.9999	N/A		ns	p>0.9999			**	P ≤ 0.01
		c765>RasG12V vs c765>RasG12V,K147R			N/A		ns	p>0.9999	N/A		ns	p>0.9999			***	P ≤ 0.001
		c765>RasG12V vs c765>RasG12V,K117R,K147R			****	p<0.0001	****	p<0.0001	****	p<0.0001	****	p<0.0001			****	P ≤ 0.0001
					Fig. 2F		Fig. 2G
Unpaired T tests					Significant?	P value	Significant?	P value
		c765-gal4/+ vs c765>Ras G12V,K117R,K147R			*	p=0.0250	***	p=0.0005

## Sheet: Figure 3
Consolidated data for Singh et al.
Data from Figure 3
	Data from Figure 3G										Data from Figure 3H
	Males	Left aDC	Right aDC	Left aDC	Right aDC	Left aDC	Right aDC				Females	Left aDC	Right aDC	Left aDC	Right aDC	Left aDC	Right aDC
	21 C	c765-gal4/+	c765-gal4/+	c765>Ras G12V	c765>Ras G12V	c765>Ras G12V,K117R,K147R	c765>Ras G12V,K117R,K147R				21 C	c765-gal4/+	c765-gal4/+	c765>Ras G12V	c765>Ras G12V	c765>Ras G12V,K117R,K147R	c765>Ras G12V,K117R,K147R
	1 bristle	71	71	9	9	57	56				1 bristle	84	84	32	24	55	57
	2 bristles	0	0	20	19	5	6				2 bristles	0	0	43	50	6	4
	3 bristles	0	0	3	4	0	0				3 bristles	0	0	5	6	0	0
	Raw observations for Figure 3G, 3G'										Raw observations for Figure 3H, 3H'
	Bristles counted for individual flies for Ave and SEM										Bristles counted for individual flies for Ave and SEM
	Males	Left aDC	Right aDC	Left aDC	Right aDC	Left aDC	Right aDC				Females	Left aDC	Right aDC	Left aDC	Right aDC	Left aDC	Right aDC
	21 C	c765-gal4/+	c765-gal4/+	c765>Ras G12V	c765>Ras G12V	c765>Ras G12V,K117R,K147R	c765>Ras G12V,K117R,K147R				21 C	c765-gal4/+	c765-gal4/+	c765>Ras G12V	c765>Ras G12V	c765>Ras G12V,K117R,K147R	c765>Ras G12V,K117R,K147R
		1	1	2	2	1	1					1	1	2	2	1	1
		1	1	2	2	1	1					1	1	2	2	1	1
		1	1	2	1	1	1					1	1	2	1	1	1
		1	1	1	1	2	2					1	1	1	1	2	2
		1	1	2	3	1	1					1	1	2	3	1	1
		1	1	2	2	1	1					1	1	2	2	1	1
		1	1	2	2	1	1					1	1	2	2	1	1
		1	1	2	2	1	2					1	1	2	2	1	2
		1	1	2	2	1	1					1	1	2	2	1	1
		1	1	2	2	1	1					1	1	2	2	1	1
		1	1	2	2	1	1					1	1	2	2	1	1
		1	1	2	1	1	1					1	1	2	1	1	1
		1	1	1	3	1	1					1	1	1	3	1	1
		1	1	1	2	1	1					1	1	1	2	1	1
		1	1	1	1	1	1					1	1	1	1	1	1
		1	1	3	1	1	1					1	1	3	1	1	1
		1	1	2	2	1	2					1	1	2	2	1	2
		1	1	1	2	2	1					1	1	1	2	2	1
		1	1	1	1	1	1					1	1	1	1	1	1
		1	1	2	2	1	2					1	1	2	2	1	2
		1	1	1	1	1	1					1	1	1	1	1	1
		1	1	2	1	1	1					1	1	2	1	1	1
		1	1	3	3	1	1					1	1	3	3	1	1
		1	1	2	2	1	1					1	1	2	2	1	1
		1	1	3	3	2	1					1	1	3	3	2	1
		1	1	2	2	1	1					1	1	2	2	1	1
		1	1	1	2	1	1					1	1	1	2	1	1
		1	1	2	2	1	1					1	1	2	2	1	1
		1	1	2	1	1	1					1	1	2	1	1	1
		1	1	1	2	1	1					1	1	1	2	1	1
		1	1	2	2	1	1					1	1	2	2	1	1
		1	1	2	2	1	1					1	1	2	2	1	1
		1	1			1	1					1	1			1	1
		1	1			1	1					1	1			1	1
		1	1			2	1					1	1			2	1
		1	1			1	1					1	1			1	1
		1	1			1	1					1	1			1	1
		1	1			1	1					1	1			1	1
		1	1			1	1					1	1			1	1
		1	1			1	1					1	1			1	1
		1	1			1	1					1	1			1	1
		1	1			1	1					1	1			1	1
		1	1			1	1					1	1			1	1
		1	1			1	1					1	1			1	1
		1	1			1	1					1	1			1	1
		1	1			1	1					1	1			1	1
		1	1			1	1					1	1			1	1
		1	1			1	2					1	1			1	2
		1	1			1	1					1	1			1	1
		1	1			1	1					1	1			1	1
		1	1			1	1					1	1			1	1
		1	1			1	1					1	1			1	1
		1	1			1	2					1	1			1	2
		1	1			2	1					1	1			2	1
		1	1			1	1					1	1			1	1
		1	1			1	1					1	1			1	1
		1	1			1	1					1	1			1	1
		1	1			1	1					1	1			1	1
		1	1			1	1					1	1			1	1
		1	1			1	1					1	1			1	1
		1	1			1	1					1	1			1	1
		1	1			1	1					1	1			1	1
		1	1									1	1
		1	1									1	1
		1	1									1	1
		1	1									1	1
		1	1									1	1
		1	1									1	1
		1	1									1	1
		1	1									1	1
		1	1									1	1

## Sheet: Figure 3 P values
Figure 3 P values
	Chi square and Fisher exact tests				Fig. 3G Chi		Fig. 3G Fisher				P value ranges:
	Left vs Right for same genotype:				Significant?	P value	Significant?	P value			ns	P > 0.05
Males	Left aDC vs Right aDC		c765-gal4/+		N/A		N/A				*	P ≤ 0.05
Males	Left aDC vs Right aDC		c765>RasG12V		ns	p=0.9192	N/A				**	P ≤ 0.01
Males	Left aDC vs Right aDC		c765>RasG12V,K117R,K147R		ns	p=0.7521	ns	P>0.9999			***	P ≤ 0.001
	Comparison between genotypes of the same aDC:										****	P ≤ 0.0001
Males	Left aDC	c765-gal4/+ vs c765>RasG12V			****	p<0.0001	N/A
Males	Right aDC	c765-gal4/+ vs c765>RasG12V			****	p<0.0001	N/A
Males	Left aDC	c765-gal4/+ vs c765>RasG12V,K117R,K147R			*	p=0.0147	*	p=0.0201
Males	Right aDC	c765-gal4/+ vs c765>RasG12V,K117R,K147R			**	p=0.0073	**	p=0.0090
Males	Left aDC	c765>RasG12V vs c765>RasG12V,K117R,K147R			****	p<0.0001	N/A
Males	Right aDC	c765>RasG12V vs c765>RasG12V,K117R,K147R			****	p<0.0001	N/A
	Chi square and Fisher exact tests				Fig. 3H Chi		Fig. 3H Fisher
	Left vs Right for same genotype:				Significant?	P value	Significant?	P value
Females	Left aDC vs Right aDC		c765-gal4/+		N/A		N/A
Females	Left aDC vs Right aDC		c765>RasG12V		ns	p=0.4146
Females	Left aDC vs Right aDC		c765>RasG12V,K117R,K147R
	Comparison between genotypes of the same aDC:
Females	Left aDC	c765-gal4/+ vs c765>RasG12V			****	p<0.0001	N/A
Females	Right aDC	c765-gal4/+ vs c765>RasG12V			****	p<0.0001	N/A
Females	Left aDC	c765-gal4/+ vs c765>RasG12V,K117R,K147R			**	p=0.0033	**	p=0.0048
Females	Right aDC	c765-gal4/+ vs c765>RasG12V,K117R,K147R			*	p=0.0173	*	p=0.0295
Females	Left aDC	c765>RasG12V vs c765>RasG12V,K117R,K147R			****	p<0.0001	N/A
Females	Right aDC	c765>RasG12V vs c765>RasG12V,K117R,K147R			****	p<0.0001	N/A
	Fig. 3G'
	One way ANOVA with multiple comparisons:				Fig. 3G' Chi
					Significant?	P value
	Left vs Right for same genotype:
Males	Left aDC vs Right aDC		c765-gal4/+		ns	p>0.9999
Males	Left aDC vs Right aDC		c765>RasG12V		ns	p=.9988
Males	Left aDC vs Right aDC		c765>RasG12V,K117R,K147R		ns	p=0.9998
Males	Left aDC	c765-gal4/+ vs c765>RasG12V			****	p<0.0001
Males	Right aDC	c765-gal4/+ vs c765>RasG12V			****	p<0.0001
Males	Left aDC	c765-gal4/+ vs c765>RasG12V,K117R,K147R			ns	p=0.6954
Males	Right aDC	c765-gal4/+ vs c765>RasG12V,K117R,K147R			ns	p=.5053
Males	Left aDC	c765>RasG12V vs c765>RasG12V,K117R,K147R			****	p<0.0001
Males	Right aDC	c765>RasG12V vs c765>RasG12V,K117R,K147R			****	p<0.0001
	Fig. 3G'				Fig. 3H' Chi
	One way ANOVA with multiple comparisons:				Significant?	P value
Females	Left aDC vs Right aDC		c765-gal4/+		ns	p>0.9999
Females	Left aDC vs Right aDC		c765>RasG12V		ns	p=0.4541
Females	Left aDC vs Right aDC		c765>RasG12V,K117R,K147R		ns	p=0.9973
Females	Left aDC	c765-gal4/+ vs c765>RasG12V			****	p<0.0001
Females	Right aDC	c765-gal4/+ vs c765>RasG12V			****	p<0.0001
Females	Left aDC	c765-gal4/+ vs c765>RasG12V,K117R,K147R			ns	p=0.7109
Females	Right aDC	c765-gal4/+ vs c765>RasG12V,K117R,K147R			ns	p=0.9328
Females	Left aDC	c765>RasG12V vs c765>RasG12V,K117R,K147R			****	p<0.0001
Females	Right aDC	c765>RasG12V vs c765>RasG12V,K117R,K147R			****	p<0.0001
